# Supplementary material for: Identification of multiple transcription factor genes potentially involved in the development of electrosensory versus mechanosensory lateral line organs
Source: Front Cell Dev Biol. 2024 Mar 18;12:1327924. doi: 10.3389/fcell.2024.1327924 (PMC10982350; doi:10.3389/fcell.2024.1327924)
Supplement: Supplementary file 3 [file Table1.xlsx]

## Sheet: Suppl Table 1
Species	Gene	Type	Forward primer	Reverse primer	GenBank accession of top match	Nucleotide range targeted by riboprobe	Chromosomal location of targeted ohnologue	Riboprobe % identity with targeted ohnologue	Annotation of the targeted ohnologue	Chromosomal location of second ohnologue (if present)	Riboprobe % identity with second ohnologue (if present)	Annotation of the second ohnologue (if present)	Comments
Acipenser ruthenus	Atoh1	cloned	AGCTCGCAGGAGGAGATGCACA	TGGTGTGGTTCTGGAGTTTGAGT	XM_034034192.1	100-963	Chr 1	99.65	transcription factor atoh1	Chr 2	93.79	transcription factor atoh1-like
Acipenser ruthenus	Cacna1d	cloned	TACCAGGAGCTCATGTGCAG	CAATGCCAACCTCAACAATG	XM_058999877.1	5792-6592	Chr 25	100	voltage-dependent L-type calcium channel subunit alpha-1D-like	Chr 16	99.02	voltage-dependent L-type calcium channel subunit alpha-1D-like
Acipenser ruthenus	Ehf	cloned	CCTGGGGAGGATGTGGCAGGAA	TGTCAGATTCCCTCCACCCCCG	XM_034057325.3	261-1027	Chr 28	100	ets homologous factor-like	Chr 27	98.72	ets homologous factor-like
Acipenser ruthenus	Elf3	cloned	CCCAGAGATTCCAGACCCCTTG	CTTATAGACCAGCCTCCGACCG	XM_033994653.3	751-1211	Chr 30	99.02	ets-related transcription factor elf-3-like	Chr 29	98.99	ets-related transcription factor elf-3-like
Acipenser ruthenus	Eya4	cloned	GAGCCAATGAACAGCAGTGA	CGTCCAGGTCTTTGATTGGT	XM_059024155.1	364-1099	Chr 5	100	eyes absent homolog 4	Chr 6	97.25	eyes absent homolog 4
Acipenser ruthenus	Foxe1	cloned	TTCACGAATCGCCTGTCTTTGC	TGAGGGTTGGTTCATAGGCAGG	XM_034013208.3	954-1360	Chr 2	100	forkhead box protein e1-like	Chr 1	96.24	forkhead box protein e1
Acipenser ruthenus	Foxg1	cloned	TCAGCTCCTGAGGTCCAACT	CAGGCTCAGGTTGTGTCTGA	XM_058987638.1	137-652	Chr 15	99.81	forkhead box protein g1-like	Chr 18	99.61	forkhead box protein g1-like
Acipenser ruthenus	Foxi2	cloned	GAAAGGGCAACTACTGGACCCT	GAGTGTCTGTAAGGTCCGTGCT	XM_034013190.3	645-1070	Chr 2	100	forkhead box protein i2	n/a	n/a	n/a
Acipenser ruthenus	Foxl2	cloned	TACTCGTACGTAGCGCTGATCG	GCACTGCTGGTAACTCAACGAC	XM_034042445.3	1351-1809	Chr 20	100	forkhead box protein l2-like	Chr 27	99.35	forkhead box protein l2-like
Acipenser ruthenus	Gcm2	cloned	ATGACCACCCTCGACCAGAAAG	CTTCCATCCGTGGTGCTTGTTC	XM_034000989.3	753-1306	Chr 4	98.87	chorion-specific transcription factor gcmb-like	Chr 3	94.58	chorion-specific transcription factor gcmb
Acipenser ruthenus	Gfi1	cloned	TGAGACGGCTGACTTCTCCT	GGCTGTGTGTGATCAGGTTG	XM_034013171.3	573-1459	Chr 10	98.76	zinc finger protein gfi-1-like	Chr 12	96.28	zinc finger protein gfi-1-like
Acipenser ruthenus	Hey2	synthetic gene fragment	n/a	n/a	XM_034003965.3	178-1077	Chr 5	99.86	hairy/enhancer-of-split related with YRPW motif protein 2-like	Chr 6	93.65	hairy/enhancer-of-split related with YRPW motif protein 2-like	Riboprobe is based on a chimeric transcript. GenBank accession of the synthetic gene fragment used for its synthesis is OR327044.
Acipenser ruthenus	Hmx2	synthetic gene fragment	n/a	n/a	XM_034029857.3	140-885	Chr 13	98.92	homeobox protein hmx2-like	Chr 7	97.84	homeobox protein hmx2-like	Riboprobe is based on a chimeric transcript. GenBank accession of the synthetic gene fragment used for its synthesis is OR327045.
Acipenser ruthenus	Hoxa2	cloned	TGGAGTACCCCTGGATGAAGGA	GTCCACAGGGCTGTCAAGAGAT	XM_033992543.3	299-1064	Chr 3	99.85	homeobox protein hox-a2b	Chr 4	99.4	homeobox protein hox-a2b-like
Acipenser ruthenus	Insm1	cloned	CCATCCTCCCTGCTACGATCAG	GTAAGCCTGGCGTTTGAACCTC	XM_034019205.3	666-1267	Chr 6	99.34	insulinoma-associated protein 1b	Chr 5	97.34	insulinoma-associated protein 1b-like	See Supplementary Figure S5 for phylogenetic analysis.
Acipenser ruthenus	Insm2	cloned	ATCAGCACCCAAAGACCATGGA	AGTCGGGTGGCACTTGTTGATA	XM_058991694.1	1277-1737	Chr 18	98.92	insulinoma-associated protein 1	Chr 15	98.26	insulinoma-associated protein 1-like	See Supplementary Figure S5 for phylogenetic analysis.
Acipenser ruthenus	Irx2	synthetic gene fragment	n/a	n/a	XM_033999208.3	354-1303	Chr 4	100	iroquois-class homeodomain protein irx-2-like	Chr 3	96.32	iroquois-class homeodomain protein irx-2-like
Acipenser ruthenus	Irx3	synthetic gene fragment	n/a	n/a	XM_058993928.1	366-1315	Chr 20	100	iroquois-class homeodomain protein irx-3-like	Chr 19	97.16	iroquois-class homeodomain protein irx-3
Acipenser ruthenus	Irx5	synthetic gene fragment	n/a	n/a	XM_058992868.1	223-1172	Chr 19	100	iroquois homeobox protein 5a-like	Chr 20	98.47	iroquois homeobox protein 5a-like
Acipenser ruthenus	Isl1	cloned	TCGTTGTGTGTTGGCTGCGGAA	ACCGTCGTGTCTCTCCGGACTG	XM_058999961.1	379-1158	Chr 1	99.65	insulin gene enhancer protein isl-1	Chr 2	99.65	insulin gene enhancer protein isl-1	Both ohnologues are equally targeted.
Acipenser ruthenus	Kcnab3	cloned	GGTAAATTCAGCGTGGAGGA	ACCTTCGATGATGTGCTTCC	XM_059019287.1	210-752	unknown	100	voltage-gated potassium channel subunit beta-3-like	unknown	100	voltage-gated potassium channel subunit beta-3-like	Both ohnologues are equally targeted.
Acipenser ruthenus	Klf17	cloned	TGTGCATAGGTGGAAGGTGGAG	TGGGGGTGCATATCAGCGATAG	XM_034028264.3	221-937	Chr 12	99.3	krueppel-like factor 4	Chr 10	95.52	krueppel-like factor 17	See Supplementary Figure S6 for phylogenetic analysis.
Acipenser ruthenus	Lhx6-like	cloned	TGCTCTGTCATTGAAGCGGGTA	TTCTGCCTTGGTTCCCATCTGT	XM_058987066.1	7169-7577	Chr 15	100	lim/homeobox protein lhx6-like	Chr 31	99.51	lim/homeobox protein lhx6-like
Acipenser ruthenus	Mafa	synthetic gene fragment	n/a	n/a	XM_059023031.1	845-1419	Chr 4	99.83	transcription factor mafa-like	Chr 3	97.22	transcription factor mafaa-like	Riboprobe is based on a chimeric transcript. GenBank accession of the synthetic gene fragment used for its synthesis is OR327047.
Acipenser ruthenus	Nkx2-3	cloned	ACAGCGCTTGAGAATTCCAACG	ATGAAAGCGTTGGTAGCTGTGC	XM_034025617.3	755-1341	Chr 7	99.81	homeobox protein nkx-2.3	Chr 13	97.51	homeobox protein nkx-2.3-like
Acipenser ruthenus	Otx1	synthetic gene fragment	n/a	n/a	XM_034005392.3	344-1306	Chr 5	99.31	homeobox protein otx1 b-like	Chr 6	93	homeobox protein otx1 b-like	Riboprobe is based on a chimeric transcript. GenBank accession of the synthetic gene fragment used for its synthesis is OR327048.
Acipenser ruthenus	Pou3f4	cloned	GTCAAAGGCTGAAGCTGTTCCC	CCCAGCTTGATTCGCCTTTGTT	XM_059001090.1	11-693	Chr 26	99.85	pou domain, class 3, transcription factor 4-b	Chr 16	98.98	pou domain, class 3, transcription factor 4-b
Acipenser ruthenus	Pou4f3	cloned	GAGTTTGCCTTCCAAATCCA	TTGTTGTGGGACAAGGTCAA	XM_058996991.1	286-898	Chr 23	99.83	pou domain, class 4, transcription factor 3-like	Chr 22	99.66	pou domain, class 4, transcription factor 3-like
Acipenser ruthenus	Rax2	synthetic gene fragment	n/a	n/a	XM_034051834.3	417-816	Chr 22	100	retina and anterior neural fold homeobox protein 2	Chr 13	91.92	retina and anterior neural fold homeobox protein 2-like
Acipenser ruthenus	Rorb	synthetic gene fragment	n/a	n/a	XM_034034159.3	431-1330	Chr 1	100	nuclear receptor ror-beta	Chr 2	97.82	nuclear receptor ror-beta
Acipenser ruthenus	Rorc	synthetic gene fragment	n/a	n/a	XM_059006188.1	1192-1693	Chr 32	100	nuclear receptor ror-alpha a-like	unknown	98.38	nuclear receptor ror-gamma-like	A third ohnologue present in the reference genome on Chr 35 (nuclear receptor ror-alpha b-like) does not contain the sequence targeted by our riboprobe. See Supplementary Figure S8 for phylogenetic analysis.
Acipenser ruthenus	Satb2	cloned	GATCCACTACCTGAGCGACGAG	ACTGCTAGCTGCTGGTTGATGA	XM_059032454.1	947-1609	Chr 10	100	dna-binding protein satb2-like	Chr 11	93.07	dna-binding protein satb2-like
Acipenser ruthenus	Sim2	cloned	GAACTGGGGTCCCACCTACTTC	AGCAGCCTGTAGTACTTGGTGG	XM_059028179.1	1802-2460	Chr 8	100	single-minded homolog 2-like	Chr 9	100	single-minded homolog 2-like	Both ohnologues are equally targeted.
Acipenser ruthenus	Sox3	synthetic gene fragment	n/a	n/a	XM_034019974.3	313-1094	Chr 16	99.49	transcription factor sox-3-like	Chr 26	99.49	transcription factor sox-3	Both ohnologues are equally targeted. Riboprobe is based on a chimeric transcript. GenBank accession of the synthetic gene fragment used for its synthesis is OR327049.
Acipenser ruthenus	Sox4	synthetic gene fragment	n/a	n/a	XM_033998732.3	1018-1744	Chr 4	97.53	transcription factor sox-4-like	Chr 3	95.21	transcription factor sox-4-like	Riboprobe is based on a chimeric transcript. GenBank accession of the synthetic gene fragment used for its synthesis is OR327050.
Acipenser ruthenus	Sp5	cloned	GCCTTCCTCCATGCAGTCACTA	ACAAAACAGCCAGTTGCACACA	XM_034044250.2	695-1220	Chr 11	99.81	transcription factor sp5-like	Chr 10	96.2	transcription factor sp5a
Acipenser ruthenus	Sp5	synthetic gene fragment	n/a	n/a	XM_034022638.3	669-1194	Chr 10	99.62	transcription factor sp5a	Chr 11	96.77	transcription factor sp5-like	Riboprobe is based on a chimeric transcript. GenBank accession of the synthetic gene fragment used for its synthesis is OR327051.
Acipenser ruthenus	Tbx1	cloned	TATCTACACCCTGGAGCCTGGT	CAATCCACCAGCAGGAGAGTCA	XM_059032759.1	1147-1645 (see comments)	Chr 11	99.66	t-box transcription factor tbx1-like	Chr 21	98.2	t-box transcription factor tbx1	Cloned sequence used for riboprobe synthesis contains part of a retained intron. Its full sequence corresponds to bases 3114-4003 of the mRNA available under GenBank accession OR327052.
Acipenser ruthenus	Tfap2d	cloned	ACTAACTTACTCCACCACGGGC	CGCATTGAGCTTCCACAGATCC	XM_034003445.2	261-685	Chr 5	100	transcription factor ap-2-delta	Chr 6	97.77	transcription factor ap-2-delta-like
Acipenser ruthenus	Tlx1	cloned	GCAGCAGGCAGAATCCTAAAGC	GGGTGAGAGGGCCACTGTAAAT	XM_034025418.3	99-772	Chr 7	100	t-cell leukemia homeobox protein 1	Chr 13	96.83	t-cell leukemia homeobox protein 1-like
Acipenser ruthenus	Tlx2	cloned	CAAGTGAACCAGGCTCACCAAC	AGCGTTTCTCCAGCTCACAGAT	XM_034034949.3	665-1226	Chr 1	99.31	t-cell leukemia homeobox protein 2-like	Chr 2	87.39	t-cell leukemia homeobox protein 1
Acipenser ruthenus	Znf703	cloned	CATGCAAGGATTATGCCGGGAC	GCATGTGGCTCTTGCTGTAAGG	XM_059008609.1	1448-1956	Chr 37	100	zinc finger protein 703-b-like	Chr 46	100	zinc finger protein 703-b-like	Both ohnologues are equally targeted.
Polyodon spathula	Foxg1	cloned	GGACTCAAAGCCCGAGAACA	TAACTCAGAGCACTGCTGGC	XM_041275545.1	286-879	Chr 17	99.66	forkhead box protein g1	Chr 12	98.99	forkhead box protein g1-like
Polyodon spathula	Insm2	cloned	CCTGAGACAGTCAACCCGTC	TGCTGTTCTCCTTGCACGAT	XM_041265549.1	996-1591	Chr 12	99.83	insulinoma-associated protein 1a-like	Chr 17	94.32	insulinoma-associated protein 2-like	See Supplementary Figure S5 for phylogenetic analysis.
Polyodon spathula	Irx1	cloned	ATGTCTTTTCCCCAGCTGG	AGGAAAGCACCATTTGTCC	XM_041244714.1	827-1905	Chr 3	99.64	iroquois-class homeodomain protein irx-1-like	Chr 4	90.71	iroquois-class homeodomain protein irx-1b
Polyodon spathula	Irx2	cloned	ATGTCGTATCCACAGGGTTACC	TCTGCAAAGGGCTGAAGTTGC	XM_041244715.1	331-1498	Chr 3	99.06	iroquois-class homeodomain protein irx-2-like	Chr 4	94.15	iroquois-class homeodomain protein irx-2-like
Polyodon spathula	Irx3	cloned	ATGTACGGATCCCCCTTTGC	TGTCCAGCCCTGAAGTTTCC	XM_041221088.1	334-1287	Chr 21	99.08	iroquois-class homeodomain protein irx-3a	Chr 13	98.63	iroquois-class homeodomain protein irx-3-like
Polyodon spathula	Irx5	cloned	ATGTCGTATCCTCAGGGTAC	TGTTTGACATACCTTTCTTCGG	XM_041267595.1	425-1793	Chr 13	100	iroquois-class homeodomain protein irx-5a	Chr 21	95.96	iroquois-class homeodomain protein irx-5-like
P. spathula riboprobe used in A. ruthenus	Irx5	cloned	ATGTCGTATCCTCAGGGTAC	TGTTTGACATACCTTTCTTCGG	XM_034041301.3	468-1839	Chr 19	93.45	iroquois homeobox protein 5a-like	Chr 20	92.9	iroquois homeobox protein 5a-like	Chromosomal location and riboprobe % identity shown against Acipenser ruthenus transcript
Polyodon spathula	Lhx8	cloned	GAAGATATGGGACACGATGTGC	TGCACTGCTTCGAGTATCAACC	XM_041270211.1	447-1192	Chr 14	99.56	lim/homeobox protein lhx8-like	Chr 18	95.13	lim/homeobox protein lhx8-like
P. spathula riboprobe used in A. ruthenus	Lhx8	cloned	GAAGATATGGGACACGATGTGC	TGCACTGCTTCGAGTATCAACC	XM_034028132.3	1039-1778	Chr 12	94.25	lim/homeobox protein lhx8a	Chr 10	93.36	lim/homeobox protein lhx8-like	Chromosomal location and riboprobe % identity shown against Acipenser ruthenus transcript
Polyodon spathula	Otx1	cloned	ATGATGTCATACCTCAAACAGCC	TCACAAGACTTGAAACCTCCAGG	XM_041249350.1	32-997	Chr 5	99.86	homeobox protein otx1 b-like	Chr 6	92	homeobox protein otx1 b-like
Polyodon spathula	Sox2	cloned	AACTCGAACGCTTCTGCAAACAACC	ACATATGTGATAGAGGGAGTGTGCC	KY781966	1-879	Chr 14	99.77	transcription factor sox-2	Chr 11	97.5	transcription factor sox-2-like
P. spathula riboprobe used in A. ruthenus	Sox2	cloned	AACTCGAACGCTTCTGCAAACAACC	ACATATGTGATAGAGGGAGTGTGCC	XM_034039009.3	433-1306	Chr 12	96.81	transcription factor sox-2	Chr 17	96.7	transcription factor sox-2	Chromosomal location and riboprobe % identity shown against Acipenser ruthenus transcript
Polyodon spathula	Sox8	cloned using degenerate primers	CGTGTCCCAGGTGCTGAARGGNTAYGA	TCAGGGGCAGGTACTGGTCRAAYTCRTG	XM_041229961.1	509-1167	Chr 26	99.17	transcription factor sox-8a	Chr 18	92.98	transcription factor sox-8-like	The same pair of primers was used to amplify paddlefish Sox10.
Polyodon spathula	Sox9	cloned using degenerate primers	CAGGTGCTSAAGGGNTAYGAYTGGACCYTG	CTGCTGCTCRYTGTARTGGCTSGGGCTCA	XM_041222042.1	630-1546	Chr 21	98.7	transcription factor sox-9-b-like	Chr 20	95.33	transcription factor sox-9-b-like
Polyodon spathula	Sox10	cloned using degenerate primers	CGTGTCCCAGGTGCTGAARGGNTAYGA	TCAGGGGCAGGTACTGGTCRAAYTCRTG	XM_041237760.1	943-1655	Chr 46	99.63	SRY-box transcription factor 10	n/a	n/a	n/a	The same pair of primers was used to amplify paddlefish Sox8.
Scyliorhinus canicula	Sox8	cloned	TTGCTGAGCGAGAATGAGAA	CCCACCCAACACTTTTCCTG	OQ714505
Scyliorhinus canicula	Sox9	cloned	AAAATGACAGAGGGACACGA	TGCGAGGAATGGAAGGGTAA	OQ714506
Scyliorhinus canicula	Sox10	cloned	GCTACGACTGGACCCTGGTG	CATGTAGGAGAAGGCGGTGT	OQ714507
